# Supplementary material for: Using the Hierarchies of Evidence Applied to Lifestyle Medicine (HEALM) Approach to Assess the Strength of Evidence on Associations between Dietary Patterns and All-Cause Mortality
Source: Nutrients. 2022 Oct 17;14(20):4340. doi: 10.3390/nu14204340 (PMC9609205; doi:10.3390/nu14204340)
Supplement: Supplementary file 1 [file nutrients-14-04340-s001.zip]

Archive with 12 entries (12 files):
- Dataset A 14.9.22.xlsx
- Dataset B 14.9.22.xlsx
- Dataset C 14.9.22.xlsx
- Dataset D 14.9.22.xlsx
- Dataset E 14.9.22.xlsx
- Dataset F 14.9.22.xlsx
- Dataset G 14.9.22.xlsx
- Dataset H 14.9.22.xlsx
- Dataset I 14.9.22.xlsx
- Dataset J 14.9.22.xlsx
- Dataset K 14.9.22.xlsx
- nutrients-1941976 supplementary material_revised 13.10.22.pdf
