# Supplementary material for: Using the Hierarchies of Evidence Applied to Lifestyle Medicine (HEALM) Approach to Assess the Strength of Evidence on Associations between Dietary Patterns and All-Cause Mortality
Source: Nutrients. 2022 Oct 17;14(20):4340. doi: 10.3390/nu14204340 (PMC9609205; doi:10.3390/nu14204340)
Supplement: Supplementary file 1 [file nutrients-14-04340-s001.zip › Dataset A 14.9.22.xlsx]

## Sheet: Sheet
Record ID	Review type	Number of relevant mechanistic studies	Populations	Interventions/Comparators	Outcomes	Quality	Consistency	Significance	Comments		Summary
909	Narrative review	62	Animal models (mouse models); cell models (human cells, mouse cells)	Nutrients (SFA, n-3 PUFA)	Modulation of chronic inflammation (as a risk factor for chronic diseases)	No (ROB not assessed)	No (effect size and/or CI not reported)	No (p-value and/or CI not reported)	NA		Quantity - number of reviews that included at least 3 mechanistic studies	5
921	Narrative review	13	Animal models (rodents), cell models (animal cells, human cells)	Nutrients (n-3 fatty acids, amino acid restriction, protein, insoluble fibre, carbohydrates); other food components (phytoprotectants in wheat bran, polyamines in wheat germ)	Anti-inflammatory effects; antioxidant effects; anticarcinogenic activites; extended life span of cells and animals; changes to gut microbiota and subsequent risk of inflammatory diseases	No (ROB not assessed)	No (effect size and/or CI not reported)	No (p-value and/or CI not reported)	NA		Quantity - number of narrative reviews	5
905	Narrative review	10	Animal models (rat, hampster); cell models (human cancer cells)	Nutrients (isolated Vitamin C); other food components (isolated lycopene, extracts from apple, pomegranite, brocolli, almonds)	Cancer cell proliferation or inhibition; tumor incidence; oxidation of LDL cholesterols; reduction in free-radical oxidation products	No (ROB not assessed)	No (effect size and/or CI not reported)	No (p-value and/or CI not reported)	NA		Quantity - % narrative reviews	100
901	Narrative review	4	Animal models (dogs, rabbits); cell models (cultured endothelial cells, human endothelial cells)	Nutrients (alpha-linolenic acid (ALA), mono-unsaturated fatty acids (MUFA), polyunsaturated fatty acids (PUFA), Vitamin E)	Anti-arrythmic properties; prevention of oxidative modification of LDL	No (ROB not assessed)	No (effect size and/or CI not reported)	No (p-value and/or CI not reported)	NA		Quantity - number of systematic reviews	0
917	Narrative review	3	Animal models (mice); cell models (cultured cells)	Other food components (fungochemicals in mushrooms, polyphenol in tea, resveratrol in grapes)	Anticancer effects (antiproliferation and/or death of cancer cells)	No (ROB not assessed)	No (effect size and/or CI not reported)	No (p-value and/or CI not reported)	NA		Quantity - % systematic reviews	0
											Quality - number of reviews where most studies had low ROB	0
											Quality - % of reviews where most studies had low ROB	0
											Consistency - number of reviews with an indication of consistent results between studies for at least one outcome	0
											Consistency - % of reviews with an indication of consistent results between studies for at least one outcome	0
											Significance - number of reviews where most results were significant for at least one outcome	0
											Significance - % of reviews where most results were significant for at least one outcome	0
