# Supplementary material for: Using the Hierarchies of Evidence Applied to Lifestyle Medicine (HEALM) Approach to Assess the Strength of Evidence on Associations between Dietary Patterns and All-Cause Mortality
Source: Nutrients. 2022 Oct 17;14(20):4340. doi: 10.3390/nu14204340 (PMC9609205; doi:10.3390/nu14204340)
Supplement: Supplementary file 1 [file nutrients-14-04340-s001.zip › Dataset B 14.9.22.xlsx]

## Sheet: Sheet
Record ID	Review type	Number of relevant intervention studies	Populations	Interventions/Comparators	Outcomes	Quality	Consistency	Significance	Comments		Summary
911	Narrative review	44	Humans (adults and children)	Dietary patterns (Med diet, low fat diet, low carbohydrate high fat diet, DASH diet); foods (citrus fruits, dairy fat, milk, cheese, yoghurt, processed meats, poultry, coffee, dark choclate); nutrients (n-3 fatty acids, n-6 fatty acids, trans-Palmitoleic acid, MUFA, trans fatty acids, carbohydrates, energy intake, sodium); supplements (fish oil)	Recovery from scurvy; CVD risk factors (including body weight/obesity, blood lipids, blood pressure); diabetes risk factors (including insulin sensitivity, body fat); disease risk factors (liver fat synthesis; hepatic steatosis; visceral adiposity; systemic inflammation; lean muscle mass; platelet function; endothelial function; arterial compliance); CVD/CHD incidence; fatal and non-fatal CVD/CHD…	No (ROB not assessed)	No (effect size and CI provided for 3 studies only, difficult to assess consistency as PICO not comparable)	No (CI reported for three results only, and 2 out of 3 were NOT significant)	A very broad review that covers many interventions/comparators and outcomes. The I/C wasn't always clear e.g. yoghurt vs prebiotics/probiotics in yoghurt, low fat dietary pattern vs intake of fat. On these occasions, the more inclusive category was used i.e. yoghurt (food) rather than prebiotics/probiotics (food components) and low fat dietary pattern (dietary pattern) rather than fat (nutrient).		Quantity - number of reviews that included at least 3 intervention studies	21
912	Narrative review	28	Humans (with or without disease)	Dietary patterns (DASH diet, Med diet, Vegetarian diet, low CHO diet, low fat diet); foods (FV, wholegrains, fish); nutrients (amount and type of CHO, amount and type of fat)	CVD risk factors (blood pressure, SBP, DBP, blood lipids, LDL cholesterol, HDL cholesterol, triglycerides, insulin resistance, blood glucose, insulin, inflammatory biomarkers, CRP, endothelial function, weight loss)	No (ROB not assessed)	No (effect size and/or CI not reported)	Yes (p-values only reported for DASH diet and Med diet in relation to SBP, DBP, LDL, HDL, Triglycerides, glucose, insulin, CRP (Figure 3); most of these results were significant)	Content is relevant, but primarily a narrative review of reviews and meta-analyses (rather than individual studies). There were some reviews of mechanisms but didn't appear to be any individual mechanistic studies cited.		Quantity - number of narrative reviews	14
900	Systematic review	3	Humans (adults with or without disease)	Dietary patterns (Med diet)	Biomarkers of inflammation (adiponectin, CRP, MCP-1, P-selectin, IL-6, IL-7, IL-8)	No (ROB not assessed)	No (effect size and/or CI not reported)	No (p-value and/or CI not reported)	NA		Quantity - % narrative reviews	66.6667
901	Narrative review	28	Humans (adults with or without disease)	Dietary patterns (Med diet, DASH); foods (tuna and dark fish); nutrients (SFA, MUFA, PUFA, total dietary fat intake, serum carotenoids); supplements (folic acid, Vitamin B6, Vitamin B12, ascorbic acid, Vitamin C, Vitamin E, b-carotene, calcium carbonate, Vitamin D)	CHD/CVD risk factors (prevention of oxidative modification of LDL, CRP concentration as a marker of inflammation, blood pressure, serum lipids, plasma glucose, homocysteine); CHD incidence; CHD/CVD events (including miocardial infarction, stroke); CVD mortality	No (ROB not assessed)	No (effect size and/or CI only reported for a small proportion of studies, and lots of variation in I/C and O between studies)	No (p-values and/or CIs only reported for 8 results, most of these results were not significant)	NA		Quantity - number of systematic reviews	7
902	Narrative review	29	Humans	Foods (FV)	Coronary heart disease (cardiac death, major CHD events); CVD risk factors (blood pressure, blood lipids, body weight); T2D risk factors (glycemia, insulin sensitivity); markers of vascular function (forearm blood flow)	No (ROB not assessed)	No (effect size and/or CI not reported)	No (p-value and/or CI not reported)	NA		Quantity - % systematic reviews	33.3333
903	Narrative review	9	Humans (adults with and without COPD)	Dietary patterns (high FV diet, standard diet); supplements (Vitamin A, C, D, E, beta-carotene)	Lung function (using a range of measures including forced expiratory volume in 1 second (FEV1), forced vital capacity (FVC), biochemical parameters of oxidant/antioxidant status, exercise capacity)	No (ROB not assessed)	No (effect size and/or CI only reported for one study)	Yes (p-values reported for 9 results, all of these results were significant)	NA		Quality - number of reviews where most studies had low ROB	1
904	Narrative review	4	Humans (adults with hypertension or history of myocardial infarction)	Dietary patterns (DASH diet, healthy diet, low fat diet)	CHD risk factors (blood pressure, serum homocysteine); CHD (cardiac events, mortality)	No (ROB not assessed)	No (effect size and/or CI not reported)	No (p-value and/or CI not reported)	NA		Quality - % of reviews where most studies had low ROB	4.7619
905	Narrative review	10	Humans (adults, including healthy post-menopausal women and breast cancer survivors)	Dietary patterns (med diet, low fat diet); foods (FV); nutrients (B vitamins including folate); supplements (multivitamins)	Chronic disease events; chronic disease risk; CVD and venous thromboembolism; cancer risk	No (ROB not assessed)	No (effect size and/or CI not reported)	No (p-value and/or CI not reported)	NA		Consistency - number of reviews with an indication of consistent results between studies for at least one outcome	4
906	Narrative review	13	Humans (adults with or without disease)	Dietary patterns (diet high in wholegrains, diet high in refined grains, med diet, western diet, DASH diet); foods (wholegrain foods e.g. oats, oat bran, barley, whole rye); supplements (wholegrain powder i.e. a food supplement rather than a nutrient supplement)	Chronic disease risk factors (fasting insulin, insulin sensitivity, insulin metabolism, glucose tolerance, lipid oxidation status, serum enterolactone, serum cholesterol, blood pressure, inflammatory factors); morbidity; mortality	No (ROB not assessed)	No (effect size and/or CI not reported)	No (p-value and/or CI not reported)	NA		Consistency - % of reviews with an indication of consistent results between studies for at least one outcome	19.0476
908	Systematic review	35	Humans (adults with or without disease)	Dietary patterns (Med diet vs control)	Metabolic Syndrome (MetS) incidence; MetS components (waist circumference, HDL, TAG, systolic BP, diastolic BP, glucose, HOMA-IR)	Yes (quality of studies was reported by outcome as part of sensitivity analaysis. Most studies were 'high quality' for some outcomes - waist, SBP, DBP, and HOMA. Method: "Quality of studies was assessed according to the number of participants, the duration of follow-up, and adjustment for potential confounders. Studies with a high number of participants (i.e., >30/ group for trials or >1,000 for …	Yes (one MA per outcome, consistant results for MetS incidence, waist circumference, diastolic BP; inconsistent results for all other outcomes)	Yes (one MA per outcome, most results were significant for MetS incidence; most results were NOT significant for all other outcomes)	NA		Significance - number of reviews where most results were significant for at least one outcome	7
909	Narrative review	3	Humans (with chronic inflammatory bowel diseases)	Supplements (fish oil)	Improvements in chronic inflammatory bowel diseases (including Chrohn's disease and ulcerative colitis)	No (ROB not assessed)	No (effect size and/or CI not reported)	No (p-value and/or CI not reported)	NA		Significance - % of reviews where most results were significant for at least one outcome	33.3333
917	Narrative review	11	Humans (with or without disease)	Dietary patterns (low fat diet, low glycemic load diet, low calorie diet); foods (vegetables, fruit); nutrients (fat, fiber); supplements (carotenoids, beta-carotene, folic acid, selenium, Vit A, Vit E)	Cancer risk; breast cancer risk (biomarkers); prostate cancer risk (changes to gene expression); prostate cancer incidence; development of colorectal adenomas; cancer mortality	No (ROB not assessed)	No (effect size and/or CI not reported)	No (p-value and/or CI not reported)	NA
918	Systematic review	34	Humans (adults with or without disease)	Dietary patterns (Med diet vs control)	Lipoproteins/endothelial resistance/diabetes (using a range of measures e.g. blood lipids, blood glucose); cardiovascular disease (CVD events, CVD mortality); arthritis (functional masures, QOL, biomarkers); cancer (incidence); body composition (body weight); psychological function (mood, cognitive function, biomarkers)	No (ROB not assessed)	No (effect size and/or CI not reported)	Yes (most results were significant for CVD, arthritis, cancer, body composition; most results were NOT significant for other outcomes)	NA
919	Systematic review	20	Humans (adults with or without disease)	Dietary patterns (DASH diet vs control)	Cardiovascular risk factors (blood pressure, blood glucose, blood lipids i.e. TAG, HDL, LDL, total cholesterol)	No (only 6 out of 20 studies scored 5/5 on Jadad score. Method: "The quality of the RCT was assessed using a modified Jadad score against the following criteria: blinding; randomisation procedure; adherence to the interventions. As blinding to the dietary interventions was not possible, blinding of the research staff to the measurement protocols contributed to the overall quality score. Scores ra…	Yes (one MA per outcome, I2 <50% for some outcomes, some overlap in CIs for all outcomes)	Yes (one MA per outcome, most results were significant for systolic and diastolic blood pressure, most results were NOT significant for all other outcomes)	NA
920	Narrative review	9	Humans (with or without disease)	Dietary patterns (Med diet); foods (extra virgin olive oil, nuts, fish); nutrients (fatty acids, saturated fatty acids); other food components (polyphenolic compounds, phytosterols); supplements (n-3 PUFA)	CVD risk factors (LDL cholesterol concentrations, reduced cholesterol absorption, increased cholesterol excretion, anti-inflammatory effects); CVD risk; cardiac events; total mortality	No (ROB not assessed)	No (effect size and/or CI not reported)	No (p-value and/or CI not reported)	NA
921	Narrative review	18	Humans (with or without disease)	Dietary patterns (Med diet, Indo-Mediterranean diet); nutrients (protein supplementation of a calorie-reduced weight loss diet, protein restricted diet)	All cause-mortality; CHD mortality; non-fatal CHD events; disease incidence (Type 2 diabetes, peripheral artery disease, atrial fibrillation, breast cancer, heart failure); treatment (of obesity, MetS, arthritis); disease risk factors (circulating oxidized LDL, inflammatory markers, body weight, weight loss, fat mass, insulin action, fasting blood glucose, changes to gut microbiota)	No (ROB not assessed)	No (effect size and/or CI not reported)	No (p-value and/or CI not reported)	NA
922	Narrative review	5	Humans (with or without disease)	Foods (fish); nutrients (total fat intake, saturated fat, unsaturated fat)	CHD risk factors (body weight, body composition); CHD incidence	No (ROB not assessed)	No (effect size and/or CI not reported)	No (p-value and/or CI not reported)	NA
915	Systematic review	6	Humans (overweight/obese adults)	Dietary patterns (Med diet vs low fat diet)	Cardiovascular risk factors (body weight, body mass index, waist circumference, systolic BP, diastolic BP, total cholesterol, LDL cholesterol, HDL cholesterol, high-sensitivity C-reactive protein (hs-CRP), fasting plasma glucose, fasting serum insulin)	No (only 3 out of 6 studies Reported Concealed Allocation AND Blinded Assessors AND Loss to Follow-up <10%. Method: "We evaluated the quality of trials according to concealment of treatment allocation; blinding of patients, caregivers, and clinical outcome assessors; full description of losses to follow-up and withdrawals; the proportion of patients with complete clinical follow-up; and trials no…	Yes (one MA per outcome, I2<50% for LDL cholesterol, some overlap in CIs for all outcomes)	Yes (most results were significant for body weight, BMI, HDL cholesterol; most results were NOT significant for all other outcomes)	One additional study was not included in the MA due to validity concerns (data not extracted).
907	Systematic review	7	Humans (adults, including adults with and without hypertension)	Dietary patterns (DASH diet, med diet, prudent diet, combination diet)	Chronic disease risk factors (blood pressure, serum oxygen capacity, serum homocysteine concentration); cancer (cancer incidence, cancer mortality); CHD (nonfatal infarction, cardiac death); all-cause mortality	No (ROB not assessed)	No (effect size and/or CI not reported)	No (p-value and/or CI not reported)	The authors refer to this as a systematic review. There isn't a stand alone methods section, but some methods information is included in the introduction. Given the date of publication, wouldn’t expect reporting to be in line with current standards.
914	Narrative review	15	Humans (adults with and without disease, children with asthma)	Nutrients (dietary sodium); supplements (sodium, magnesium, antioxidants, n-3 fatty acids, n-6 fatty acids, fish oil)	Lung function; severity of asthma	No (ROB not assessed)	No (effect size and/or CI not reported)	No (p-value and/or CI not reported)	The first part of this review focused on mechanisms of action, but this was primarily a narrative review of reviews rather than individual studies.
913	Systematic review	17	Humans (hypertensive and normotensive adults)	Dietary patterns (DASH diet/Med diet/Nordic diet/Tibetan diet vs control)	Systolic BP, diastolic BP	No (ROB assessed using Cochrane RoB tool v1 but overall ROB for each study not reported)	Yes (one MA per outcome, consistant results for DASH diet, Med diet, Nordic diet for both outcomes; only one study for Tibetan diet so can't assess consistency)	Yes (one MA per outcome, most results significant for DASH diet, Med diet, Nordic diet for both outcomes; results were NOT significant for Tibetan diet)	Three additional studies were not included in the MA due to missing data (data not extracted).
