# Supplementary material for: Using the Hierarchies of Evidence Applied to Lifestyle Medicine (HEALM) Approach to Assess the Strength of Evidence on Associations between Dietary Patterns and All-Cause Mortality
Source: Nutrients. 2022 Oct 17;14(20):4340. doi: 10.3390/nu14204340 (PMC9609205; doi:10.3390/nu14204340)
Supplement: Supplementary file 1 [file nutrients-14-04340-s001.zip › Dataset C 14.9.22.xlsx]

## Sheet: Study level - quant and qual
Record ID	Number of participants at follow-up	Length of follow-up (median years)	Length of follow-up >10 years	Overall ROB		Summary
10	7319	17.7	1	1		Total number of prospective cohort studies	49
21	19467	10.4	1	2		Total number of participants	2768460
45	170672	12.5	1	1		Number of prospective cohort studies with >1000 participants at follow-up	46
47	71333	Not reported	1 (median not reported but "15 years of follow-up')	2		Number of prospective cohort studies with length of follow-up >10 years	31
60	35031	19.2	1	1		Number of studies low ROB	0
62	5200	8.1	0	1		Number of studies moderate ROB	38
68	3576	Not reported	0 (median not reported but baseline 1987, follow-up 1996)	1		Number of studies serious ROB	11
71	40622	13.4	1	1		Number of studies critical ROB	0
156	2995	Not reported	0 (median not reported but "mean=3.1 years")	2		% of studies low ROB	0
159	1104	Not reported	1 (median not reported but participants "were evaluated for independent aging 16 years later")	2		% of studies moderate ROB	77.551
180	63805	12.9	1	1		% of studies serious ROB	22.449
193	156804	Not reported	1 (median not reported but "13–18 y of follow-up")	1		% of studies critical ROB	0
208	39532	19	1	1
223	3045	Not reported	1 (median not reported but "20 years of follow up")	2
228	4204	Not reported	1 (median not reported but baseline 1993-1996, follow-up 2010)	1
237	23655	Not reported	1 (median not reported but mean follow-up 17.1 years for all deaths)	1
243	40837	Not reported	0 (median not reported but "an average of 7.7 years of follow-up")	1
245	10084	5.9	0	2
246	42254	5.6	0	1
271	42237	Not reproted	1 (median not reported but participants "followed up, almost completely, for about 12 years")	1
280	451256	12.8	1	1
284	1743	Not reported	0 (median not reported but baseline 1999-2000, follow-up 2008)	2
288	38428	17	1	1
302	2665	Not reported	0 (median not reported but "mean follow-up: 7.1 years")	2
312	40708	8.08	0	1
330	38622	Not reported	0 (median not reported but "8-y follow-up")	1
331	105886	Not reported	1 (median not reported but baseline 1986 and follow-up 1994 for men i.e. <10 years, baseline 1984 and follow-up 1996 for women i.e. >10 years)	1
332	972	Not reported	1 (median not reported but "mean follow-up was 14 y")	1
345	59038	Not reported	0 (median not reported but "an average of 9.9 years of follow-up")	2
393	156804	Not reported	1 (median not reported but "17-22 years of follow-up")	1
396	1739	18.5	1	1
409	974	17.4	1	1
449	115833	Not reported	0 (median not reported but "4 years of follow-up")	1
460	7627	Not reported	1 (median not reported but "22 years of follow-up")	1
462	193527	Not reported	1 (median not reported but participants "were followed up for 13-18 years")	1
467	924	10.2	1	1
475	19333	7	0	1
476	18559	7	0	1
495	74607	7.4	0	1
504	77782	Not reported	1 (median not reported but "24 years of follow-up")	1
512	9701	13.5	1	1
522	21423	6.25	0	1
529	134455	Not reported	1 (median not reported but mean follow-up 6.5 years for men and 12.0 years for women)	1
530	77572	Not reported	0 (median not reported but mean follow-up 6.2 years)	1
554	2802	14	1	1
557	16866	10.4	1	1
569	123219	Not reported	1 (median not reported but baseline 1980 or 1986 and follow-up 2014)	2
570	134541	Not reported	0 (median not reported but "6.6 year follow-up period"	2
575	57078	Not reported	1 (median not reported but "average follow-up of 17 y")	1

## Sheet: Result level - cons and sig
Record ID	Effect size	95% CI min	95% CI max	% weight		Summary
10	0.76	0.59	0.93	0.65		I2	87.77
21	0.56	0.29	0.83	0.38		I2<50%	No
21	0.84	0.52	1.16	0.3		Small differences in effect size between studies	No
21	0.66	0.34	0.98	0.3		Overlap in CIs between studies	Yes
21	0.83	0.53	1.13	0.32		Number of results	120
21	0.66	0.41	0.91	0.41		Number of significant results (CI does NOT cross 1)	86
21	0.79	0.43	1.15	0.24		% of significant results	71.6667
21	0.88	0.6	1.16	0.35
45	0.86	0.83	0.89	1.26
47	0.81	0.76	0.86	1.17
60	0.82	0.68	0.95	0.8
60	0.94	0.85	1.02	1.03
60	0.83	0.75	0.91	1.08
60	0.87	0.72	1.02	0.73
62	0.75	0.55	0.95	0.56
68	0.89	0.72	1.06	0.67
68	0.69	0.57	0.81	0.87
68	0.78	0.68	0.88	0.96
68	0.87	0.7	1.04	0.67
68	0.69	0.57	0.81	0.87
68	0.86	0.75	0.97	0.91
71	0.83	0.72	0.94	0.91
71	0.79	0.68	0.9	0.91
156	1.34	0.81	1.87	0.12
156	1.53	0.95	2.11	0.1
159	1.38	0.91	1.84	0.15
180	0.82	0.75	0.89	1.1
180	0.74	0.68	0.8	1.13
180	0.76	0.7	0.82	1.13
180	0.76	0.7	0.82	1.13
193	0.78	0.74	0.82	1.22
193	0.81	0.77	0.85	1.22
193	0.8	0.76	0.84	1.21
193	0.78	0.74	0.82	1.22
193	0.76	0.72	0.8	1.24
193	0.79	0.75	0.83	1.22
193	0.78	0.74	0.82	1.22
193	0.75	0.71	0.79	1.22
208	0.86	0.79	0.93	1.13
223	0.87	0.77	0.97	0.94
228	0.74	0.56	0.92	0.61
228	0.89	0.7	1.08	0.6
228	0.91	0.74	1.08	0.67
228	0.99	0.79	1.19	0.53
228	0.83	0.65	1.01	0.61
228	1.08	0.89	1.27	0.58
237	0.87	0.8	0.94	1.08
243	0.81	0.71	0.91	0.96
246	0.72	0.54	0.9	0.61
246	0.8	0.58	1.02	0.5
246	0.68	0.55	0.81	0.82
271	0.85	0.65	1.05	0.53
280	0.82	0.78	0.86	1.22
280	0.8	0.76	0.84	1.22
280	0.79	0.76	0.82	1.24
280	0.77	0.73	0.81	1.22
280	0.88	0.84	0.92	1.22
280	0.82	0.78	0.86	1.22
280	0.75	0.71	0.79	1.24
284	0.53	0.34	0.73	0.56
288	0.76	0.66	0.86	0.96
302	0.66	0.46	0.86	0.53
312	1.1	1.01	1.19	1.01
330	0.96	0.86	1.05	0.99
330	0.89	0.79	0.99	0.94
331	0.8	0.7	0.9	0.96
331	0.89	0.82	0.96	1.1
332	0.63	0.45	0.8	0.63
332	0.78	0.6	0.96	0.61
332	0.99	0.77	1.21	0.47
332	0.67	0.5	0.84	0.65
345	0.58	0.47	0.69	0.91
345	0.58	0.49	0.67	1.01
393	0.79	0.76	0.82	1.25
393	0.79	0.76	0.82	1.25
396	0.76	0.3	1.22	0.16
396	0.92	0.28	1.56	0.09
396	0.44	0.19	0.69	0.42
409	0.62	0.39	0.85	0.46
449	1.06	0.83	1.29	0.46
449	1.09	0.84	1.34	0.4
460	0.73	0.6	0.86	0.82
462	0.79	0.76	0.82	1.24
462	0.77	0.74	0.8	1.25
462	0.79	0.76	0.82	1.25
462	0.8	0.77	0.83	1.24
467	0.26	-0.01	0.53	0.37
467	1.05	0.13	1.97	0.04
475	0.85	0.71	0.98	0.8
475	0.78	0.54	1.02	0.45
476	0.78	0.61	0.95	0.67
495	0.91	0.81	1.01	0.99
495	0.91	0.81	1.01	0.96
504	1.25	1.19	1.31	1.17
504	0.65	0.6	0.7	1.21
512	0.86	0.78	0.94	1.03
522	0.64	0.55	0.73	0.99
529	0.67	0.59	0.75	1.08
529	0.76	0.68	0.84	1.06
529	0.68	0.6	0.76	1.08
529	0.8	0.73	0.87	1.1
529	0.84	0.76	0.92	1.08
529	0.87	0.8	0.94	1.08
530	0.8	0.74	0.86	1.13
530	0.86	0.79	0.93	1.1
554	0.77	0.57	0.97	0.53
554	0.96	0.72	1.19	0.45
554	0.9	0.71	1.08	0.6
554	0.78	0.58	0.98	0.56
554	0.85	0.65	1.05	0.55
554	0.84	0.59	1.08	0.42
554	0.89	0.6	1.18	0.34
554	0.95	0.76	1.14	0.58
557	0.42	0.19	0.65	0.47
569	0.63	0.61	0.65	1.27
570	1.23	1.04	1.42	0.6
575	0.82	0.78	0.86	1.22
575	0.8	0.76	0.84	1.21
575	0.8	0.76	0.84	1.21
575	0.88	0.83	0.93	1.21
