# Supplementary material for: Using the Hierarchies of Evidence Applied to Lifestyle Medicine (HEALM) Approach to Assess the Strength of Evidence on Associations between Dietary Patterns and All-Cause Mortality
Source: Nutrients. 2022 Oct 17;14(20):4340. doi: 10.3390/nu14204340 (PMC9609205; doi:10.3390/nu14204340)
Supplement: Supplementary file 1 [file nutrients-14-04340-s001.zip › Dataset D 14.9.22.xlsx]

## Sheet: Study level - quant and qual
Record ID	Number of participants at follow-up	Length of follow-up (median years)	Length of follow-up >10 years	Overall ROB		Summary
10	7319	17.7	1	1		Total number of prospective cohort studies	33
60	35031	19.2	1	1		Total number of participants	1022678
62	5200	8.1	0	1		Number of prospective cohort studies with >1000 participants at follow-up	25
64	960	14.8	1	1		Number of prospective cohort studies with length of follow-up >10 years	23
68	3576	Not reported	0 (median not reported but baseline 1987, follow-up 1996)	1		Number of studies low ROB	0
71	40622	13.4	1	1		Number of studies moderate ROB	25
112	910	32	1	2		Number of studies serious ROB	8
208	39532	19	1	1		Number of studies critical ROB	0
228	4204	Not reported	1 (median not reported but baseline 1993-1996, follow-up 2010)	1		% of studies low ROB	0
254	2339	Not reported	1 (median not reported, but mean follow-up time was 10 years)	1		% of studies moderate ROB	75.7576
255	3093	Not reported	1 (median not reported but "subjects were followed for 10 years", and the outcome is "10-year mortality")	1		% of studies serious ROB	24.2424
262	330	Not reported	1 (median not reported but "11 years of follow-up")	2		% of studies critical ROB	0
271	42237	Not reproted	1 (median not reported but participants "followed up, almost completely, for about 12 years")	1
280	451256	12.8	1	1
288	38428	17	1	1
389	202	Not reported	0 (median not reported, but participants "were followed for 6 years"	2
396	1739	18.5	1	1
409	974	17.4	1	1
450	11376	Not reported	1 (median not reported but participants "observed for an average of 18 years")	2
460	7627	Not reported	1 (median not reported but "22 years of follow-up")	1
467	924	10.2	1	1
475	19333	7	0	1
476	18559	7	0	1
490	1849	Not reported	1 (median not reported but "subjects were followed until 8 July 2007 for an average of 14 years")	1
493	23902	Not reported	1 (median not reported but participants "were recruited through general practice registers and underwent baseline assessment between 1993 and 1997. Participants were further invited to the follow-up assessment (1998 to 2000), and were followed up by 2009 for incident outcomes and by 2013 for mortality"	1
495	74607	7.4	0	1
497	23349	Not reported	0 (median not reported but "mean follow-up of 8.5 years")	2
498	182	Not reported	0 (median not reported but baseline 1988-1990, follow-up 1993-1994)	2
512	9701	13.5	1	1
515	818	Not reported	0 (median not reported but "mortality data were collected after five to seven years"	1
551	1092	14	1	2
557	16866	10.4	1	1
570	134541	Not reported	0 (median not reported but "6.6 year follow-up period"	2

## Sheet: Result level - cons and sig
Record ID	Effect size	95% CI min	95% CI max	% weight		Summary
10	0.86	0.78	0.94	0.98		I2	77.99
60	0.96	0.93	0.99	1.96		I2<50%	No
60	0.93	0.9	0.97	1.96		Small differences in effect size between studies	Yes
60	0.9	0.83	0.97	1.24		Overlap in CIs between studies	Yes
60	0.92	0.85	0.99	1.24		Number of results	72
62	0.89	0.81	0.96	1.02		Number of significant results (CI does NOT cross 1)	50
62	0.94	0.9	0.98	1.82		% of significant results	69.4444
64	0.96	0.81	1.1	0.4
68	0.93	0.85	1.01	1.05
68	0.94	0.86	1.01	1.05
68	0.84	0.77	0.91	1.24
68	0.84	0.78	0.9	1.34
71	0.94	0.91	0.97	1.96
112	0.96	0.91	1	1.69
112	0.99	0.93	1.05	1.34
112	0.96	0.9	1.01	1.45
112	0.97	0.93	1	1.96
112	0.96	0.9	1.02	1.24
112	0.96	0.9	1.02	1.34
208	0.96	0.94	0.97	2.43
228	1	0.93	1.07	1.14
228	0.94	0.88	1	1.24
228	1.02	0.95	1.08	1.24
228	0.96	0.9	1.02	1.24
228	0.98	0.91	1.05	1.14
228	0.88	0.81	0.95	1.05
254	0.77	0.67	0.87	0.72
255	0.83	0.74	0.92	0.9
255	0.89	0.81	0.97	0.9
255	0.89	0.81	0.97	0.9
255	0.78	0.7	0.86	0.98
255	0.82	0.74	0.9	0.98
262	0.83	0.65	1	0.29
271	0.93	0.83	1.03	0.72
280	0.92	0.91	0.94	2.43
280	0.9	0.89	0.92	2.43
280	0.89	0.88	0.91	2.43
280	0.91	0.9	0.93	2.43
280	0.91	0.9	0.93	2.43
280	0.95	0.93	0.96	2.43
280	0.92	0.91	0.94	2.43
288	0.94	0.92	0.95	2.43
288	0.87	0.83	0.91	1.82
389	0.79	0.62	0.96	0.31
396	0.59	0.3	0.88	0.12
396	0.96	0.77	1.15	0.24
396	0.88	0.71	1.05	0.31
409	0.95	0.92	0.98	2.09
450	0.94	0.89	0.99	1.57
450	0.99	0.94	1.04	1.57
460	0.82	0.76	0.88	1.34
467	0.71	0.52	0.9	0.26
467	0.87	0.6	1.14	0.14
475	0.93	0.88	0.98	1.57
476	0.97	0.91	1.03	1.34
476	0.95	0.89	1	1.45
490	0.95	0.9	0.99	1.69
490	0.93	0.88	0.99	1.45
490	0.94	0.88	0.99	1.45
493	0.96	0.93	0.98	2.21
493	0.97	0.94	0.99	2.21
493	0.95	0.92	0.97	2.21
493	0.97	0.94	0.99	2.21
495	0.93	0.88	0.99	1.45
495	0.93	0.89	0.98	1.69
497	0.86	0.8	0.93	1.24
498	0.83	0.68	0.98	0.38
512	0.97	0.95	0.98	2.43
515	0.87	0.76	0.98	0.59
551	0.88	0.8	0.96	0.9
557	0.78	0.66	0.91	0.52
570	1.06	1.01	1.1	1.69
