# Supplementary material for: Using the Hierarchies of Evidence Applied to Lifestyle Medicine (HEALM) Approach to Assess the Strength of Evidence on Associations between Dietary Patterns and All-Cause Mortality
Source: Nutrients. 2022 Oct 17;14(20):4340. doi: 10.3390/nu14204340 (PMC9609205; doi:10.3390/nu14204340)
Supplement: Supplementary file 1 [file nutrients-14-04340-s001.zip › Dataset E 14.9.22.xlsx]

## Sheet: Study level - quant and qual
Record ID	Number of participants at follow-up	Length of follow-up (median years)	Length of follow-up >10 years	Overall ROB		Summary
41	74607	Not reported	0 (baseline 1992-2000, follow up December 2003)	1		Total number of prospective cohort studies	13
85	74942	5.7	0	1		Total number of participants	327324
200	72133	18	1	1		Number of prospective cohort studies with >1000 participants at follow-up	13
320	7216	4.3	0	1		Number of prospective cohort studies with length of follow-up >10 years	6
325	5611	6.2	0	1		Number of studies low ROB	0
341	1564	Not reported	1 (median not reported, but participants followed up at 20 years and 40 years)	2		Number of studies moderate ROB	11
378	52584	Not reported	1 (median not reported, but baseline data 1993-1998 and follow up 2011)	1		Number of studies serious ROB	2
387	5871	15	1	2		Number of studies critical ROB	0
388	5610	15	1	1		% of studies low ROB	0
516	5427	8.2	0	1		% of studies moderate ROB	84.6154
535	16008	6.96	0	1		% of studies serious ROB	15.3846
538	2949	Not reported	0 (median not reported but baseline 1996-2005 at age 64 or 65, followed up yearly until age 75)	1		% of studies critical ROB	0
554	2802	14	1	1

## Sheet: Result level - cons and sig
Record ID	Effect size	95% CI min	95% CI max	% weight		Summary
41	0.92	0.79	1.06	5.89		I2	81
41	0.89	0.79	0.99	6.35		I2<50%	No
85	0.8	0.68	0.93	6.03		Small differences in effect size between studies	No
85	0.97	0.83	1.1	5.89		Overlap in CIs between studies	Yes
200	0.83	0.76	0.9	6.67		Number of results	22
320	0.53	0.34	0.72	5.17		Number of significant results (CI does NOT cross 1)	15
325	0.85	0.32	1.38	1.79		% of significant results	68.1818
325	0.5	0.21	0.79	3.8
341	1.34	1.15	1.54	5.02
341	1.44	1.13	1.75	3.56
378	0.75	0.7	0.8	6.83
388	0.7	0.44	0.95	4.18
388	0.46	0.25	0.67	4.8
388	0.65	0.39	0.91	4.18
388	0.45	0.23	0.67	4.66
516	0.7	0.48	0.91	4.73
535	0.78	0.38	1.18	2.67
538	1.34	0.92	1.77	2.43
538	0.74	0.49	0.98	4.31
538	1.25	0.73	1.77	1.84
554	1.04	0.76	1.32	3.86
554	0.86	0.68	1.04	5.32
