# Supplementary material for: Using the Hierarchies of Evidence Applied to Lifestyle Medicine (HEALM) Approach to Assess the Strength of Evidence on Associations between Dietary Patterns and All-Cause Mortality
Source: Nutrients. 2022 Oct 17;14(20):4340. doi: 10.3390/nu14204340 (PMC9609205; doi:10.3390/nu14204340)
Supplement: Supplementary file 1 [file nutrients-14-04340-s001.zip › Dataset F 14.9.22.xlsx]

## Sheet: Study level - quant and qual
Record ID	Number of participants at follow-up	Length of follow-up (median years)	Length of follow-up >10 years	Overall ROB		Summary
41	74607	Not reported	0 (median not reported but baseline 1992-2000, follow up December 2003)	1		Total number of prospective cohort studies	3
343	981	22.8	1	1		Total number of participants	81459
387	5871	15	1	2		Number of prospective cohort studies with >1000 participants at follow-up	2
						Number of prospective cohort studies with length of follow-up >10 years	2
						Number of studies low ROB	0
						Number of studies moderate ROB	2
						Number of studies serious ROB	1
						Number of studies critical ROB	0
						% of studies low ROB	0
						% of studies moderate ROB	66.6667
						% of studies serious ROB	33.3333
						% of studies critical ROB	0

## Sheet: Result level - cons and sig
Record ID	Effect size	95% CI min	95% CI max	% weight		Summary
41	0.9	0.84	0.96	20.2		I2	82.91
41	0.86	0.77	0.95	18.3		I2<50%	No
343	1.16	0.98	1.33	12.91		Small differences in effect size between studies	No
343	1.18	1	1.35	12.91		Overlap in CIs between studies	Yes
387	0.84	0.75	0.93	18.3		Number of results	6
387	0.74	0.64	0.84	17.36		Number of significant results (CI does NOT cross 1)	4
						% of significant results	66.6667
