# Supplementary material for: Using the Hierarchies of Evidence Applied to Lifestyle Medicine (HEALM) Approach to Assess the Strength of Evidence on Associations between Dietary Patterns and All-Cause Mortality
Source: Nutrients. 2022 Oct 17;14(20):4340. doi: 10.3390/nu14204340 (PMC9609205; doi:10.3390/nu14204340)
Supplement: Supplementary file 1 [file nutrients-14-04340-s001.zip › Dataset G 14.9.22.xlsx]

## Sheet: Study level - quant and qual
Record ID	Number of participants at follow-up	Length of follow-up (median years)	Length of follow-up >10 years	Overall ROB		Summary
304	124433	Not reported	1 (median not reported but baseline 1976 or 1986, follow-up 2012)	1		Total number of prospective cohort studies	2
343	981	22.8	1	1		Total number of participants	125414
						Number of prospective cohort studies with >1000 participants at follow-up	1
						Number of prospective cohort studies with length of follow-up >10 years	2
						Number of studies low ROB	0
						Number of studies moderate ROB	2
						Number of studies serious ROB	0
						Number of studies critical ROB	0
						% of studies low ROB	0
						% of studies moderate ROB	100
						% of studies serious ROB	0
						% of studies critical ROB	0

## Sheet: Result level - cons and sig
Record ID	Effect size	95% CI min	95% CI max	% weight		Summary
304	1.19	1.06	1.32	61.7		I2	0
343	1.16	0.99	1.32	38.3		I2<50%	Yes
						Small differences in effect size between studies	Yes
						Overlap in CIs between studies	Yes
						Number of results	2
						Number of significant results (CI does NOT cross 1)	1
						% of significant results	50
