# Supplementary material for: Using the Hierarchies of Evidence Applied to Lifestyle Medicine (HEALM) Approach to Assess the Strength of Evidence on Associations between Dietary Patterns and All-Cause Mortality
Source: Nutrients. 2022 Oct 17;14(20):4340. doi: 10.3390/nu14204340 (PMC9609205; doi:10.3390/nu14204340)
Supplement: Supplementary file 1 [file nutrients-14-04340-s001.zip › Dataset H 14.9.22.xlsx]

## Sheet: Study level - quant and qual
Record ID	Number of participants at follow-up	Length of follow-up (median years)	Length of follow-up >10 years	Overall ROB		Summary
299	645272	Not reported	1 (median not reported, but "follow-up time >=10 years")	1		Total number of prospective cohort studies	2
594	18429	10.1	1	2		Total number of participants	663701
						Number of prospective cohort studies with >1000 participants at follow-up	2
						Number of prospective cohort studies with length of follow-up >10 years	2
						Number of studies low ROB	0
						Number of studies moderate ROB	1
						Number of studies serious ROB	1
						Number of studies critical ROB	0
						% of studies low ROB	0
						% of studies moderate ROB	50
						% of studies serious ROB	50
						% of studies critical ROB	0

## Sheet: Result level - cons and sig
record_id	outcome	authoryear	surname	title	year	study_design	population___1	population___2	cohort_name	outcome_short___1	outcome_short___2	outcome_short___3	outcome_short___4	outcome_short___5	outcome_short___6	outcome_short___7	outcome_short___8	outcome_short___9	outcome_short___10	outcome_short___11	outcome_short___12	outcome_short___13	outcome_short___14	outcome_short___15	outcome_short___16	outcome_short___17	outcome_short___18	obs_recruit_total	obs_recruit_larger	obs_analysed_total	obs_age_range_all	obs_age_meansd_all	obs_sex_male_total	obs_sex_female_total	dp_meth	dp_index_no	dp_index1_name	dp_index2_name	dp_index3_name	dp_index4_name	dp_index5_name	dp_index6_name	dp_index7_name	dp_index8_name	dp_index9_name	dp_index10_name	dp_data_driven	dp_dd_fa_pca	dp_dd_cluster
299	5	Liese, 2015	Liese	The dietary patterns methods project: Synthesis of findings across cohorts and relevance to dietary guidance	2015	Observational	Adults		The Dietary Patterns Methods Project (DPMP)	1	0	0	0	1	1	0	0	0	0	0	0	0	0	0	0	0	0	AARP = 424663; MEC = 156804; WHI-OS = 63805	Yes. 10. Reedy J, Krebs-Smith SM, Miller PE, Liese AD, Kahle LL, Park Y, Subar AF. Higher diet quality is associated with decreased risk of all-cause, cardiovascular disease, and cancer mortality among older adults. J Nutr 2014;144:881-9.	AARP = 424663; MEC = 156804; WHI-OS = 63805	AARP = 50y-71y; MEC = 45y-75y; WHI-OS = 50y-79y	'mean ages at baseline in the early 60s' - across all cohorts	Not reported	Not reported	1	4	HEALTHY EATING INDEX 2010	ALTERNATIVE HEALTHY EATING INDEX 2010 (AHEI-2010)	ALTERNATE MEDITERRANEAN DIET SCORE	DIETARY APPROACHES TO STOP HYPERTENSION (DASH) SCORE							0	0	0
299	2	Liese, 2015	Liese	The dietary patterns methods project: Synthesis of findings across cohorts and relevance to dietary guidance	2015	Observational	Adults		The Dietary Patterns Methods Project (DPMP)	1	0	0	0	1	1	0	0	0	0	0	0	0	0	0	0	0	0	AARP = 424663; MEC = 156804; WHI-OS = 63805	Yes. 10. Reedy J, Krebs-Smith SM, Miller PE, Liese AD, Kahle LL, Park Y, Subar AF. Higher diet quality is associated with decreased risk of all-cause, cardiovascular disease, and cancer mortality among older adults. J Nutr 2014;144:881-9.	AARP = 424663; MEC = 156804; WHI-OS = 63805	AARP = 50y-71y; MEC = 45y-75y; WHI-OS = 50y-79y	'mean ages at baseline in the early 60s' - across all cohorts	Not reported	Not reported	1	4	HEALTHY EATING INDEX 2010	ALTERNATIVE HEALTHY EATING INDEX 2010 (AHEI-2010)	ALTERNATE MEDITERRANEAN DIET SCORE	DIETARY APPROACHES TO STOP HYPERTENSION (DASH) SCORE							0	0	0
299	7	Liese, 2015	Liese	The dietary patterns methods project: Synthesis of findings across cohorts and relevance to dietary guidance	2015	Observational	Adults		The Dietary Patterns Methods Project (DPMP)	1	0	0	0	1	1	0	0	0	0	0	0	0	0	0	0	0	0	AARP = 424663; MEC = 156804; WHI-OS = 63805	Yes. 10. Reedy J, Krebs-Smith SM, Miller PE, Liese AD, Kahle LL, Park Y, Subar AF. Higher diet quality is associated with decreased risk of all-cause, cardiovascular disease, and cancer mortality among older adults. J Nutr 2014;144:881-9.	AARP = 424663; MEC = 156804; WHI-OS = 63805	AARP = 50y-71y; MEC = 45y-75y; WHI-OS = 50y-79y	'mean ages at baseline in the early 60s' - across all cohorts	Not reported	Not reported	1	4	HEALTHY EATING INDEX 2010	ALTERNATIVE HEALTHY EATING INDEX 2010 (AHEI-2010)	ALTERNATE MEDITERRANEAN DIET SCORE	DIETARY APPROACHES TO STOP HYPERTENSION (DASH) SCORE							0	0	0
299	4	Liese, 2015	Liese	The dietary patterns methods project: Synthesis of findings across cohorts and relevance to dietary guidance	2015	Observational	Adults		The Dietary Patterns Methods Project (DPMP)	1	0	0	0	1	1	0	0	0	0	0	0	0	0	0	0	0	0	AARP = 424663; MEC = 156804; WHI-OS = 63805	Yes. 10. Reedy J, Krebs-Smith SM, Miller PE, Liese AD, Kahle LL, Park Y, Subar AF. Higher diet quality is associated with decreased risk of all-cause, cardiovascular disease, and cancer mortality among older adults. J Nutr 2014;144:881-9.	AARP = 424663; MEC = 156804; WHI-OS = 63805	AARP = 50y-71y; MEC = 45y-75y; WHI-OS = 50y-79y	'mean ages at baseline in the early 60s' - across all cohorts	Not reported	Not reported	1	4	HEALTHY EATING INDEX 2010	ALTERNATIVE HEALTHY EATING INDEX 2010 (AHEI-2010)	ALTERNATE MEDITERRANEAN DIET SCORE	DIETARY APPROACHES TO STOP HYPERTENSION (DASH) SCORE							0	0	0
299	1	Liese, 2015	Liese	The dietary patterns methods project: Synthesis of findings across cohorts and relevance to dietary guidance	2015	Observational	Adults		The Dietary Patterns Methods Project (DPMP)	1	0	0	0	1	1	0	0	0	0	0	0	0	0	0	0	0	0	AARP = 424663; MEC = 156804; WHI-OS = 63805	Yes. 10. Reedy J, Krebs-Smith SM, Miller PE, Liese AD, Kahle LL, Park Y, Subar AF. Higher diet quality is associated with decreased risk of all-cause, cardiovascular disease, and cancer mortality among older adults. J Nutr 2014;144:881-9.	AARP = 424663; MEC = 156804; WHI-OS = 63805	AARP = 50y-71y; MEC = 45y-75y; WHI-OS = 50y-79y	'mean ages at baseline in the early 60s' - across all cohorts	Not reported	Not reported	1	4	HEALTHY EATING INDEX 2010	ALTERNATIVE HEALTHY EATING INDEX 2010 (AHEI-2010)	ALTERNATE MEDITERRANEAN DIET SCORE	DIETARY APPROACHES TO STOP HYPERTENSION (DASH) SCORE							0	0	0
299	8	Liese, 2015	Liese	The dietary patterns methods project: Synthesis of findings across cohorts and relevance to dietary guidance	2015	Observational	Adults		The Dietary Patterns Methods Project (DPMP)	1	0	0	0	1	1	0	0	0	0	0	0	0	0	0	0	0	0	AARP = 424663; MEC = 156804; WHI-OS = 63805	Yes. 10. Reedy J, Krebs-Smith SM, Miller PE, Liese AD, Kahle LL, Park Y, Subar AF. Higher diet quality is associated with decreased risk of all-cause, cardiovascular disease, and cancer mortality among older adults. J Nutr 2014;144:881-9.	AARP = 424663; MEC = 156804; WHI-OS = 63805	AARP = 50y-71y; MEC = 45y-75y; WHI-OS = 50y-79y	'mean ages at baseline in the early 60s' - across all cohorts	Not reported	Not reported	1	4	HEALTHY EATING INDEX 2010	ALTERNATIVE HEALTHY EATING INDEX 2010 (AHEI-2010)	ALTERNATE MEDITERRANEAN DIET SCORE	DIETARY APPROACHES TO STOP HYPERTENSION (DASH) SCORE							0	0	0
299	3	Liese, 2015	Liese	The dietary patterns methods project: Synthesis of findings across cohorts and relevance to dietary guidance	2015	Observational	Adults		The Dietary Patterns Methods Project (DPMP)	1	0	0	0	1	1	0	0	0	0	0	0	0	0	0	0	0	0	AARP = 424663; MEC = 156804; WHI-OS = 63805	Yes. 10. Reedy J, Krebs-Smith SM, Miller PE, Liese AD, Kahle LL, Park Y, Subar AF. Higher diet quality is associated with decreased risk of all-cause, cardiovascular disease, and cancer mortality among older adults. J Nutr 2014;144:881-9.	AARP = 424663; MEC = 156804; WHI-OS = 63805	AARP = 50y-71y; MEC = 45y-75y; WHI-OS = 50y-79y	'mean ages at baseline in the early 60s' - across all cohorts	Not reported	Not reported	1	4	HEALTHY EATING INDEX 2010	ALTERNATIVE HEALTHY EATING INDEX 2010 (AHEI-2010)	ALTERNATE MEDITERRANEAN DIET SCORE	DIETARY APPROACHES TO STOP HYPERTENSION (DASH) SCORE							0	0	0
299	6	Liese, 2015	Liese	The dietary patterns methods project: Synthesis of findings across cohorts and relevance to dietary guidance	2015	Observational	Adults		The Dietary Patterns Methods Project (DPMP)	1	0	0	0	1	1	0	0	0	0	0	0	0	0	0	0	0	0	AARP = 424663; MEC = 156804; WHI-OS = 63805	Yes. 10. Reedy J, Krebs-Smith SM, Miller PE, Liese AD, Kahle LL, Park Y, Subar AF. Higher diet quality is associated with decreased risk of all-cause, cardiovascular disease, and cancer mortality among older adults. J Nutr 2014;144:881-9.	AARP = 424663; MEC = 156804; WHI-OS = 63805	AARP = 50y-71y; MEC = 45y-75y; WHI-OS = 50y-79y	'mean ages at baseline in the early 60s' - across all cohorts	Not reported	Not reported	1	4	HEALTHY EATING INDEX 2010	ALTERNATIVE HEALTHY EATING INDEX 2010 (AHEI-2010)	ALTERNATE MEDITERRANEAN DIET SCORE	DIETARY APPROACHES TO STOP HYPERTENSION (DASH) SCORE							0	0	0
594	5	Fresán, 2019	Fresán	Global sustainability (health, environment and monetary costs) of three dietary patterns: Results from a Spanish cohort (the SUN project)	2019	Observational	Adults		SUN project (Seguimiento Universidad de Navarra, University of Navarra Follow-up)	1	0	1	0	1	1	0	0	0	0	0	0	0	0	0	0	0	0	22320	Yes. 21. SeguÃÂÃÂÃÂÃÂ¯ÃÂÃÂÃÂÃÂ¿ÃÂÃÂÃÂÃÂ½-GÃÂÃÂÃÂÃÂ¯ÃÂÃÂÃÂÃÂ¿ÃÂÃÂÃÂÃÂ½mez M, de la Fuente C, VÃÂÃÂÃÂÃÂ¯ÃÂÃÂÃÂÃÂ¿ÃÂÃÂÃÂÃÂ½zquez Z, et al. Cohort profile: the 'Seguimiento Universidad de Navarra' (SUN) study. Int J Epidemiol 2006;35:1417-22.	18429	>=18y	Western DP Q1: Mean = 40y; SD = 12; Western DP Q4: Mean = 33y; SD = 10; Med DP Q1: Mean = 33y; SD = 10; Med DP Q4: Mean = 42y; SD = 13; Provegetarian DP Q1: Mean = 34y; SD = 11; Provegetarian DP Q4: Mean = 40y; SD = 12	38.20%	61.80%	1	2	MEDITERRANEAN DIETARY PATTERN	PROVEGETARIAN DIETARY PATTERN									1	1	0
Summary
I2	NA (no meta-analysis)
I2<50%	NA (no meta-analysis)
Small differences in effect size between studies	No
Overlap in CIs between studies	NA (CIs only provided for one study)
Number of results	9
Number of significant results (CI does NOT cross 1)	8
% of significant results	88.8889
[truncated: 186 more columns]
