# Supplementary material for: Using the Hierarchies of Evidence Applied to Lifestyle Medicine (HEALM) Approach to Assess the Strength of Evidence on Associations between Dietary Patterns and All-Cause Mortality
Source: Nutrients. 2022 Oct 17;14(20):4340. doi: 10.3390/nu14204340 (PMC9609205; doi:10.3390/nu14204340)
Supplement: Supplementary file 1 [file nutrients-14-04340-s001.zip › Dataset I 14.9.22.xlsx]

## Sheet: Study level - quant and qual
Record ID	Number of participants at follow-up	Length of follow-up (median years)	Length of follow-up >10 years	Overall ROB		Summary
71	40622	13.4	1	1		Total number of prospective cohort studies	1
						Total number of participants	40622
						Number of prospective cohort studies with >1000 participants at follow-up	1
						Number of prospective cohort studies with length of follow-up >10 years	1
						Number of studies low ROB	0
						Number of studies moderate ROB	1
						Number of studies serious ROB	0
						Number of studies critical ROB	0
						% of studies low ROB	0
						% of studies moderate ROB	100
						% of studies serious ROB	0
						% of studies critical ROB	0

## Sheet: Result level - cons and sig
record_id	outcome	authoryear	surname	title	year	study_design	population___1	population___2	cohort_name	outcome_short___1	outcome_short___2	outcome_short___3	outcome_short___4	outcome_short___5	outcome_short___6	outcome_short___7	outcome_short___8	outcome_short___9	outcome_short___10	outcome_short___11	outcome_short___12	outcome_short___13	outcome_short___14	outcome_short___15	outcome_short___16	outcome_short___17	outcome_short___18	obs_recruit_total	obs_recruit_larger	obs_analysed_total	obs_age_range_all	obs_age_meansd_all	obs_sex_male_total	obs_sex_female_total	dp_meth	dp_index_no	dp_index1_name	dp_index2_name	dp_index3_name	dp_index4_name	dp_index5_name	dp_index6_name	dp_index7_name	dp_index8_name	dp_index9_name	dp_index10_name	dp_data_driven	dp_dd_fa_pca	dp_dd_cluster
71	7	Buckland, 2011	Buckland	Adherence to the Mediterranean diet reduces mortality in the Spanish cohort of the European Prospective Investigation into Cancer and Nutrition (EPIC-Spain)	2011	Observational	Adults		EPIC-Spain	1	0	0	0	1	1	0	0	0	0	0	0	0	0	0	0	0	0	41438	Yes. 25. Riboli E & Kaaks R (1997) The EPIC project: rationale and study design. Int J Epidemiol 26, Suppl. 1, S6-S14. 26. Riboli E, Hunt KJ, Slimani N, et al. (2002) European Prospective Investigation into Cancer and Nutrition (EPIC): study populations and data collection. Public Health Nutr 5, 1113-1124.	40622	29y-69y	Mean = 49.3y; SD = 8.0	37.70%	62.30%	1	2	RELATIVE MEDITERRANEAN DIET SCORE (RMED)	ORIGINAL MD SCORE									0	0	0
Summary
I2	NA (no meta-analysis)
I2<50%	NA (no meta-analysis)
Small differences in effect size between studies	NA (one study only)
Overlap in CIs between studies	NA (one study only)
Number of results	1
Number of significant results (CI does NOT cross 1)	1
% of significant results	100
[truncated: 186 more columns]
