# Supplementary material for: Using the Hierarchies of Evidence Applied to Lifestyle Medicine (HEALM) Approach to Assess the Strength of Evidence on Associations between Dietary Patterns and All-Cause Mortality
Source: Nutrients. 2022 Oct 17;14(20):4340. doi: 10.3390/nu14204340 (PMC9609205; doi:10.3390/nu14204340)
Supplement: Supplementary file 1 [file nutrients-14-04340-s001.zip › Dataset J 14.9.22.xlsx]

## Sheet: Study level - quant and qual
Record ID	Number of participants at follow-up	Length of follow-up (median years)	Length of follow-up >10 years	Overall ROB		Summary
320	7216	4.3	0	1		Total number of prospective cohort studies	3
516	5427	8.2	0	1		Total number of participants	31072
594	18429	10.1	1	2		Number of prospective cohort studies with >1000 participants at follow-up	3
						Number of prospective cohort studies with length of follow-up >10 years	1
						Number of studies low ROB	0
						Number of studies moderate ROB	2
						Number of studies serious ROB	1
						Number of studies critical ROB	0
						% of studies low ROB	0
						% of studies moderate ROB	66.6667
						% of studies serious ROB	33.3333
						% of studies critical ROB	0

## Sheet: Result level - cons and sig
record_id	outcome	authoryear	surname	title	year	study_design	population___1	population___2	cohort_name	outcome_short___1	outcome_short___2	outcome_short___3	outcome_short___4	outcome_short___5	outcome_short___6	outcome_short___7	outcome_short___8	outcome_short___9	outcome_short___10	outcome_short___11	outcome_short___12	outcome_short___13	outcome_short___14	outcome_short___15	outcome_short___16	outcome_short___17	outcome_short___18	obs_recruit_total	obs_recruit_larger	obs_analysed_total	obs_age_range_all	obs_age_meansd_all	obs_sex_male_total	obs_sex_female_total	dp_meth	dp_index_no	dp_index1_name	dp_index2_name	dp_index3_name	dp_index4_name	dp_index5_name	dp_index6_name	dp_index7_name	dp_index8_name	dp_index9_name	dp_index10_name	dp_data_driven	dp_dd_fa_pca	dp_dd_cluster
320	1	Martinez-Gonzalez, 2015	Martinez-Gonzalez	Empirically-derived food patterns and the risk of total mortality and cardiovascular events in the PREDIMED study	2015	Observational	Adults		PREDIMED	1	0	0	0	1	0	0	0	0	0	0	0	0	0	0	0	0	0	7447	Yes. [12] Martinez-Gonzalez MA, Corella D, Salas-Salvado J, Ros E, Covas MI, Fiol M, et al. PREDIMED Study Investigators. Cohort profile: design and methods of the PREDIMED study. Int J Epidemiol 2012;41:377e85. [13] Zazpe I, Sanchez-Tainta A, Estruch R, Lamuela-Raventos RM, Schroder H, Salas-Salvado J, et al. A large randomized individual and group intervention conducted by registered dietitians…	7216	Men: 55y - 80y; Women: 60y - 80y	Mean = 67.0y; SD = 6.2	Western Dietary Pattern (WDP) 1: 23.0%; WDP2: 33.0%; WDP3: 47.5%; WDP4: 67.0%	Western Dietary Pattern (WDP) 1: 77.0%; WDP2: 67.0%; WDP3: 52.5%; WDP4: 33.0%	0												1	1	0
516	1	Waijers, 2006	Waijers	Dietary patterns and survival in older Dutch women	2006	Observational	Adults		Dutch European Prospective Investigation into Cancer and Nutrition-Elderly cohort (EPIC elderly)	0	0	0	0	1	0	0	0	0	0	0	0	0	0	0	0	0	0	40126	Yes. 7. Slimani N, Kaaks R, Ferrari P, et al. European Prospective Investigation into Cancer and Nutrition (EPIC) calibration study: rationale, design and population characteristics. Public Health Nutr 2002;5:1125- 45. 8. Riboli E, Hunt KJ, Slimani N, et al. European Prospective Investigation into Cancer and Nutrition (EPIC): study populations and data collection. Public Health Nutr 2002;5:1113-2…	5427	60y-69y	Not reported	0%	100%	0												1	1	0
594	1	Fresán, 2019	Fresán	Global sustainability (health, environment and monetary costs) of three dietary patterns: Results from a Spanish cohort (the SUN project)	2019	Observational	Adults		SUN project (Seguimiento Universidad de Navarra, University of Navarra Follow-up)	1	0	1	0	1	1	0	0	0	0	0	0	0	0	0	0	0	0	22320	Yes. 21. SeguÃÂÃÂÃÂÃÂ¯ÃÂÃÂÃÂÃÂ¿ÃÂÃÂÃÂÃÂ½-GÃÂÃÂÃÂÃÂ¯ÃÂÃÂÃÂÃÂ¿ÃÂÃÂÃÂÃÂ½mez M, de la Fuente C, VÃÂÃÂÃÂÃÂ¯ÃÂÃÂÃÂÃÂ¿ÃÂÃÂÃÂÃÂ½zquez Z, et al. Cohort profile: the 'Seguimiento Universidad de Navarra' (SUN) study. Int J Epidemiol 2006;35:1417-22.	18429	>=18y	Western DP Q1: Mean = 40y; SD = 12; Western DP Q4: Mean = 33y; SD = 10; Med DP Q1: Mean = 33y; SD = 10; Med DP Q4: Mean = 42y; SD = 13; Provegetarian DP Q1: Mean = 34y; SD = 11; Provegetarian DP Q4: Mean = 40y; SD = 12	38.20%	61.80%	1	2	MEDITERRANEAN DIETARY PATTERN	PROVEGETARIAN DIETARY PATTERN									1	1	0
Summary
I2	NA (no meta-analysis)
I2<50%	NA (no meta-analysis)
Small differences in effect size between studies	Yes
Overlap in CIs between studies	NA (CIs only provided for one study)
Number of results	3
Number of significant results (CI does NOT cross 1)	0
% of significant results	0
[truncated: 186 more columns]
