# Supplementary material for: Using the Hierarchies of Evidence Applied to Lifestyle Medicine (HEALM) Approach to Assess the Strength of Evidence on Associations between Dietary Patterns and All-Cause Mortality
Source: Nutrients. 2022 Oct 17;14(20):4340. doi: 10.3390/nu14204340 (PMC9609205; doi:10.3390/nu14204340)
Supplement: Supplementary file 1 [file nutrients-14-04340-s001.zip › Dataset K 14.9.22.xlsx]

## Sheet: Study level - quant and qual
Record ID	Number of participants at follow-up	Length of follow-up (median years)	Length of follow-up >10 years	Overall ROB		Summary
304	124433	Not reported	1 (median not reported but baseline 1976 or 1986, follow-up 2012)	1		Total number of prospective cohort studies	1
						Total number of participants	124433
						Number of prospective cohort studies with >1000 participants at follow-up	1
						Number of prospective cohort studies with length of follow-up >10 years	1
						Number of studies low ROB	0
						Number of studies moderate ROB	1
						Number of studies serious ROB	0
						Number of studies critical ROB	0
						% of studies low ROB	0
						% of studies moderate ROB	100
						% of studies serious ROB	0
						% of studies critical ROB	0

## Sheet: Result level - cons and sig
record_id	outcome	authoryear	surname	title	year	study_design	population___1	population___2	cohort_name	outcome_short___1	outcome_short___2	outcome_short___3	outcome_short___4	outcome_short___5	outcome_short___6	outcome_short___7	outcome_short___8	outcome_short___9	outcome_short___10	outcome_short___11	outcome_short___12	outcome_short___13	outcome_short___14	outcome_short___15	outcome_short___16	outcome_short___17	outcome_short___18	obs_recruit_total	obs_recruit_larger	obs_analysed_total	obs_age_range_all	obs_age_meansd_all	obs_sex_male_total	obs_sex_female_total	dp_meth	dp_index_no	dp_index1_name	dp_index2_name	dp_index3_name	dp_index4_name	dp_index5_name	dp_index6_name	dp_index7_name	dp_index8_name	dp_index9_name	dp_index10_name	dp_data_driven	dp_dd_fa_pca	dp_dd_cluster
304	39	Liu, 2017	Liu	Association between inflammatory diet pattern and risk of colorectal carcinoma subtypes classified by immune responses to tumor	2017	Observational	Adults		Nurses' Health Study (NHS); Health Professionals Follow-Up Study (HPFS)	0	0	0	0	0	1	0	0	0	0	0	0	0	0	0	0	0	0	NHS: 121701; HPFS: 51529; Total: 173230	Yes, Liao X, Lochhead P, Nishihara R, et al. Aspirin use, tumor PIK3CA mutation, and colorectal-cancer survival. N Engl J Med 2012;367:1596-1606.	124433	NHS: 30y - 55y; HPFS: 40y - 75y	Dietary inflam pattern Q1: Mean = 51.9y; SD = 7.9; Dietary inflam pattern Q2: Mean = 52.6y; SD = 8.3; Dietary inflam pattern Q3: Mean = 52.5y; SD = 8.5; Dietary inflam pattern Q 4: Mean = 51.6y; SD = 8.7	NHS: 0; HPFS: 100; overall: 38	NHS: 100; HPFS: 0; overall: 62	0												1	0	0
Summary
I2	NA (no meta-analysis)
I2<50%	NA (no meta-analysis)
Small differences in effect size between studies	NA (one study only)
Overlap in CIs between studies	NA (one study only)
Number of results	1
Number of significant results (CI does NOT cross 1)	1
% of significant results	100
[truncated: 186 more columns]
